# Supplementary material for: An Integrative Approach to Assess the Environmental Impacts of Gold Mining Contamination in the Amazon
Source: Toxics. 2021 Jun 26;9(7):149. doi: 10.3390/toxics9070149 (PMC8309824; doi:10.3390/toxics9070149)
Supplement: Supplementary file 1 [file toxics-09-00149-s001.zip]

Archive with 1 entries (1 files):
- toxics-1242579-supplementary.pdf
